# Supplementary material for: Universal geometric frustration in pyrochlores
Source: Nat Commun. 2018 Jul 5;9:2619. doi: 10.1038/s41467-018-05033-7 (PMC6033937; doi:10.1038/s41467-018-05033-7)
Supplement: Supplementary file 4 — Supplementary Data 1 [file 41467_2018_5033_MOESM4_ESM.cif]

data_Pr2Zr2O7_298K_publ

_chemical_formula_sum                  'O7 Pr2 Zr2'
_chemical_name_common				   'Praseodymium Zircanate'
_chemical_name_systematic			   'Dipraseodymium dizirconium heptaoxide'
_chemical_formula_weight				576.26
_cell_formula_units_Z					4
_cell_length_a                         7.564(3)
_cell_length_b                         7.564(3)
_cell_length_c                         10.67(4)
_cell_angle_alpha                      90
_cell_angle_beta                       90
_cell_angle_gamma                      90
_cell_volume							610.5(7)
_exptl_crystal_density_diffrn			6.2549
_space_group_name_H-M_alt              'P 43 21 2'
_symmetry_space_group_name_Hall			'P 4nw 2abw'
_space_group_IT_number                 96
_symmetry_cell_setting					Tetragonal
_exptl_crystal_description				"Transparent green cube"

_computing_structure_refinement			'PDFGUI'
_diffrn_radiation_type					neutron
_diffrn_radiation_wavelength			'white-beam'
_diffrn_measurement_device_type			'Time-of-Flight Neutron, POWGEN, SNS Oakridge Nat. Lab.'
_diffrn_ambient_temperature				298
_diffrn_ambient_pressure				?
_publ_contact_author_name				'Tyrel M McQueen'
_publ_contact_author_address			'Dept. of Chemistry, Johns Hopkins University'
_publ_contact_author_email				'mcqueen@jhu.edu'

loop_
    _space_group_symop_id
    _space_group_symop_operation_xyz
     1  x,y,z
     2  1/2-y,1/2+x,3/4+z
     3  -x,-y,1/2+z
     4  1/2+y,1/2-x,1/4+z
     5  1/2-x,1/2+y,3/4-z
     6  -y,-x,1/2-z
     7  1/2+x,1/2-y,1/4-z
     8  y,x,-z

loop_
   _atom_site_label
   _atom_site_occupancy
   _atom_site_fract_x
   _atom_site_fract_y
   _atom_site_fract_z
   _atom_site_adp_type
   _atom_site_U_iso_or_equiv
   _atom_site_type_symbol
   Pr1        1.0     0.751(3)      0.4996(16)    0.8871(10)     Uiso  0.0023(10) Pr
   Zr1        1.0     0.245(3)      0.496(3)      0.877(2)       Uiso  0.0060(12) Zr
   O1         1.0     0.462(3)      0.957(3)      0.750(2)       Uiso  0.0067(12) O
   O3         1.0     0.458(3)      0.458(3)      0.000000       Uiso  0.0069(9) O
   O4         1.0     0.051(2)      0.051(2)      0.000000       Uiso  0.0069(9) O
   O2         1.0     0.734(2)      0.243(3)      0.4672(14)     Uiso  0.0069(9) O
   O'         1.0     0.750000      0.750000      0.000000       Uiso  0.0067(12) O

loop_
   _geom_bond_atom_site_label_1
   _geom_bond_atom_site_label_2
   _geom_bond_distance
   _geom_bond_site_symmetry_1
   _geom_bond_site_symmetry_2
   _geom_bond_publ_flag
  Pr1    O1     2.50011      1_555    5_646 yes
  Pr1    O3     2.54135      1_555    1_556 yes
  Pr1    O2    2.35611      1_555    6_666 yes
  Pr1    O'    2.24565      1_555    1_556 yes
  Pr1    O'    2.39119      1_555    2_645 yes
  Zr1    O1     2.06254      1_555    5_546 yes
  Zr1    O1     2.07014      1_555    6_666 yes
  Zr1    O3     2.10463      1_555    1_556 yes
  Zr1    O4    2.09769      1_555    2_555 yes
  Zr1    O2    2.20259      1_555    3_665 yes
  Zr1    O2    2.07188      1_555    7_456 yes
  O1     Pr1    2.50011      1_555    5_656 yes
  O1     Zr1    2.06254      1_555    5_556 yes
  O1     Zr1    2.07014      1_555    6_666 yes
  O3     Pr1    2.54135      1_555    1_554 yes
  O3     Pr1    2.54135      1_555    8_556 yes
  O3     Zr1    2.10463      1_555    1_554 yes
  O3     Zr1    2.10463      1_555    8_556 yes
  O4    Zr1    2.09769      1_555    4_454 yes
  O4    Zr1    2.09769      1_555    5_545 yes
  O2    Pr1    2.35611      1_555    6_666 yes
  O2    Zr1    2.20259      1_555    3_664 yes
  O2    Zr1    2.07188      1_555    7_556 yes
  O'    Pr1    2.24565      1_555    1_554 yes
  O'    Pr1    2.39119      1_555    4_564 yes
  O'    Pr1    2.39119      1_555    5_655 yes
  O'    Pr1    2.24565      1_555    8_556 yes

loop_
   _geom_angle_atom_site_label_1
   _geom_angle_atom_site_label_2
   _geom_angle_atom_site_label_3
   _geom_angle
   _geom_angle_site_symmetry_1
   _geom_angle_site_symmetry_2
   _geom_angle_site_symmetry_3
   _geom_angle_publ_flag
  O1     Zr1    O1     83.166        5_546  1_555    6_666 yes
  O1     Zr1    O3     99.506        5_546  1_555    1_556 yes
  O1     Zr1    O3     177.288       6_666  1_555    1_556 yes
  O1     Zr1    O4    176.504       5_546  1_555    2_555 yes
  O1     Zr1    O4    94.98         6_666  1_555    2_555 yes
  O3     Zr1    O4    82.327        1_556  1_555    2_555 yes
  O1     Zr1    O2    98.939        5_546  1_555    7_456 yes
  O1     Zr1    O2    77.548        6_666  1_555    7_456 yes
  O3     Zr1    O2    102.397       1_556  1_555    7_456 yes
  O4    Zr1    O2    83.512        2_555  1_555    7_456 yes
  Zr1    O1     Zr1    129.723       5_556  1_555    6_666 yes
  Zr1    O3     Zr1    126.904       1_554  1_555    8_556 yes
  Zr1    O4    Zr1    135.335       4_454  1_555    5_545 yes
  Pr1    O'    Pr1    107.18        1_554  1_555    8_556 yes
  
  # CheckCIF Notes: 
		# 1. The refinement was conducted using PDFGUI. As such the A level errors are irrelevant as they 
		# 	 refer to items for single crystal or powder data.
		# 2. Though PLATON does give a B level error for additional symmetry, using ADDSYM-exact no additional
			 symmetry is found. Rather there is a translation of 0.0000, 0.0000, -0.2500.
  
  # start Validation Reply Form
_vrf_TYPE031_Pr2Zr2O7_298K_publ
;
PROBLEM: _diffrn_radiation_wavelength is not of type numb.
RESPONSE: ...
;
_vrf_ATOM007_Pr2Zr2O7_298K_publ
;
PROBLEM: _atom_site_aniso_label is missing
RESPONSE: ...
;
_vrf_PLAT029_Pr2Zr2O7_298K_publ
;
PROBLEM: _diffrn_measured_fraction_theta_full value Low .      0.000 Note  
RESPONSE: ...
;
_vrf_PLAT091_Pr2Zr2O7_298K_publ
;
PROBLEM: No Wavelength found in CIF - 0.71073 Ang Assumed     Please Check
RESPONSE: ...
;
_vrf_PLAT183_Pr2Zr2O7_298K_publ
;
PROBLEM: Missing _cell_measurement_reflns_used value ....     Please Do ! 
RESPONSE: ...
;
_vrf_PLAT184_Pr2Zr2O7_298K_publ
;
PROBLEM: Missing _cell_measurement_theta_min value ......     Please Do ! 
RESPONSE: ...
;
_vrf_PLAT185_Pr2Zr2O7_298K_publ
;
PROBLEM: Missing _cell_measurement_theta_max value ......     Please Do ! 
RESPONSE: ...
;
_vrf_PLAT197_Pr2Zr2O7_298K_publ
;
PROBLEM: Missing _cell_measurement_temperature Datum ....     Please Add  
RESPONSE: ...
;
_vrf_PLAT880_Pr2Zr2O7_298K_publ
;
PROBLEM: Missing datum for _diffrn_reflns_number ........     Please Check
RESPONSE: ...
;
_vrf_PLAT034_Pr2Zr2O7_298K_publ
;
PROBLEM: No Flack Parameter Given. Z > Si, NonCentro ....     Please Do ! 
RESPONSE: ...
;
_vrf_PLAT148_Pr2Zr2O7_298K_publ
;
PROBLEM: s.u. on the      c  - Axis is (Too) Large ......      0.040 Ang.  
RESPONSE: ...
;
_vrf_PLAT741_Pr2Zr2O7_298K_publ
;
PROBLEM: Bond    Calc     2.50(3), Rep     2.50011 ......    Missing s.u.  
RESPONSE: ...
;
# end Validation Reply Form
