# Supplementary material for: Universal geometric frustration in pyrochlores
Source: Nat Commun. 2018 Jul 5;9:2619. doi: 10.1038/s41467-018-05033-7 (PMC6033937; doi:10.1038/s41467-018-05033-7)
Supplement: Supplementary file 5 — Supplementary Data 2 [file 41467_2018_5033_MOESM5_ESM.cif]

data_Yb2Ti2O7_298K_publ

_chemical_formula_sum                  'O7 Ti2 Yb2''
_chemical_name_common				   'Ytterbium Titanate'
_chemical_name_systematic			   'Diytterbium dititanium heptaoxide'
_chemical_formula_weight				553.82
_cell_formula_units_Z					4
_cell_length_a                         7.0970(8)
_cell_length_b                         7.0970(8)
_cell_length_c                         10.0367(12)
_cell_angle_alpha                      90
_cell_angle_beta                       90
_cell_angle_gamma                      90
_cell_volume							505.53(10)
_exptl_crystal_density_diffrn			7.2767
_space_group_name_H-M_alt              'P 43 21 2'
_symmetry_space_group_name_Hall			'P 4nw 2abw'
_space_group_IT_number                 96
_symmetry_cell_setting					Tetragonal
_exptl_crystal_description				"Transparent clear cube"

_computing_structure_refinement			'PDFGUI'
_diffrn_radiation_type					synchrotron
_diffrn_radiation_wavelength			'58.6 keV'
_diffrn_measurement_device_type			'Synchrotron X-ray, 11-ID-B, APS Argonne Nat. Lab.'
_diffrn_ambient_temperature				298
_diffrn_ambient_pressure				?
_publ_contact_author_name				'Tyrel M McQueen'
_publ_contact_author_address			'Dept. of Chemistry, Johns Hopkins University'
_publ_contact_author_email				'mcqueen@jhu.edu'

loop_
    _space_group_symop_id
    _space_group_symop_operation_xyz
     1  x,y,z
     2  1/2-y,1/2+x,3/4+z
     3  -x,-y,1/2+z
     4  1/2+y,1/2-x,1/4+z
     5  1/2-x,1/2+y,3/4-z
     6  -y,-x,1/2-z
     7  1/2+x,1/2-y,1/4-z
     8  y,x,-z

loop_
   _atom_site_label
   _atom_site_occupancy
   _atom_site_fract_x
   _atom_site_fract_y
   _atom_site_fract_z
   _atom_site_adp_type
   _atom_site_U_iso_or_equiv
   _atom_site_type_symbol
   Yb1        1.0     0.7551(9)     0.4951(12)    0.8789(8)   Uiso  0.0058(6) Yb
   Ti1        1.0     0.250(2)      0.500(4)      0.884(3)    Uiso  0.0063(10) Ti
   O1         1.0     0.456(5)      0.949(7)      0.749(4)    Uiso  0.0078(10) O
   O3         1.0     0.5420(14)    0.5420(14)    0.000000    Uiso  0.0078(10) O
   O4         1.0     0.0461(6)     0.0461(6)     0.000000    Uiso  0.0078(10) O
   O2         1.0     0.800(3)      0.306(5)      0.457(3)    Uiso  0.0078(10) O
   O'         1.0     0.750000      0.750000      0.000000    Uiso  0.014(4) O

loop_
   _geom_bond_atom_site_label_1
   _geom_bond_atom_site_label_2
   _geom_bond_distance
   _geom_bond_site_symmetry_1
   _geom_bond_site_symmetry_2
   _geom_bond_publ_flag
  Yb1    Yb1    3.51301      1_555    2_644 yes
  Yb1    Yb1    3.51301      1_555    4_565 yes
  Yb1    Yb1    3.55012      1_555    5_646 yes
  Yb1    Yb1    3.55012      1_555    5_656 yes
  Yb1    Yb1    3.5658       1_555    8_557 yes
  Yb1    O1     2.41303      1_555    5_646 yes
  Yb1    O1     2.48758      1_555    6_766 yes
  Yb1    O3     1.96832      1_555    1_556 yes
  Yb1    O4    2.52459      1_555    2_555 yes
  Yb1    O2    2.28697      1_555    4_565 yes
  Yb1    O2    2.70209      1_555    6_666 yes
  Yb1    O'    2.17953      1_555    1_556 yes
  Yb1    O'    2.16834      1_555    2_645 yes
  Ti1    O1     1.91043      1_555    5_546 yes
  Ti1    O1     1.96549      1_555    6_666 yes
  Ti1    O4    2.00186      1_555    2_555 yes
  Ti1    O2    1.59609      1_555    3_665 yes
  O1     Yb1    2.41303      1_555    5_656 yes
  O1     Yb1    2.48758      1_555    6_676 yes
  O1     Ti1    1.91043      1_555    5_556 yes
  O1     Ti1    1.96549      1_555    6_666 yes
  O3     Yb1    1.96832      1_555    1_554 yes
  O3     Yb1    1.96832      1_555    8_556 yes
  O4    Yb1    2.52459      1_555    4_454 yes
  O4    Yb1    2.52459      1_555    5_545 yes
  O4    Ti1    2.00186      1_555    4_454 yes
  O4    Ti1    2.00186      1_555    5_545 yes
  O2    Yb1    2.28697      1_555    2_644 yes
  O2    Yb1    2.70209      1_555    6_666 yes
  O2    Ti1    1.59609      1_555    3_664 yes
  O'    Yb1    2.17953      1_555    1_554 yes
  O'    Yb1    2.16834      1_555    4_564 yes
  O'    Yb1    2.16834      1_555    5_655 yes
  O'    Yb1    2.17953      1_555    8_556 yes

loop_
   _geom_angle_atom_site_label_1
   _geom_angle_atom_site_label_2
   _geom_angle_atom_site_label_3
   _geom_angle
   _geom_angle_site_symmetry_1
   _geom_angle_site_symmetry_2
   _geom_angle_site_symmetry_3
   _geom_angle_publ_flag
  O3     Yb1    O2    118.744       1_556  1_555    4_565 yes
  O3     Yb1    O'    60.182        1_556  1_555    1_556 yes
  O2     Yb1    O'    84.07         4_565  1_555    1_556 yes
  O3     Yb1    O'    119.425       1_556  1_555    2_645 yes
  O2     Yb1    O'    93.516        4_565  1_555    2_645 yes
  O'     Yb1    O'    176.657       1_556  1_555    2_645 yes
  O1     Ti1    O1     84.233       5_546  1_555    6_666 yes
  O1     Ti1    O2    73.324        5_546  1_555    3_665 yes
  O1     Ti1    O2    90.798        6_666  1_555    3_665 yes
  Ti1    O1     Ti1    132.556      5_556  1_555    6_666 yes
  Yb1    O3     Yb1    129.862      1_554  1_555    8_556 yes
  Yb1    O2     Ti1    128.595      2_644  1_555    3_664 yes
  Yb1    O'     Yb1    107.798      1_554  1_555    4_564 yes
  Yb1    O'     Yb1    109.475      1_554  1_555    5_655 yes
  Yb1    O'     Yb1    112.506      4_564  1_555    5_655 yes
  Yb1    O'     Yb1    109.774      1_554  1_555    8_556 yes
  Yb1    O'     Yb1    109.475      4_564  1_555    8_556 yes
  Yb1    O'     Yb1    107.798      5_655  1_555    8_556 yes   
  
  
# CheckCIF Notes: 
#		 1. The refinement was conducted using PDFGUI. As such the A level errors are irrelevant as they 
#		 	 refer to items for single crystal or powder data.
#		 2. Though PLATON does give a B level error for additional symmetry, using ADDSYM-exact no additional
#			 symmetry is found. Rather there is a translation of 0.0000, 0.0000, -0.2500.

# start Validation Reply Form
_vrf_TYPE031_Yb2Ti2O7_298K_publ
;
PROBLEM: _diffrn_radiation_wavelength is not of type numb.
RESPONSE: ...
;
_vrf_ATOM007_Yb2Ti2O7_298K_publ
;
PROBLEM: _atom_site_aniso_label is missing
RESPONSE: ...
;
_vrf_PLAT029_Yb2Ti2O7_298K_publ
;
PROBLEM: _diffrn_measured_fraction_theta_full value Low .      0.000 Note  
RESPONSE: ...
;
_vrf_PLAT091_Yb2Ti2O7_298K_publ
;
PROBLEM: No Wavelength found in CIF - 0.71073 Ang Assumed     Please Check
RESPONSE: ...
;
_vrf_PLAT183_Yb2Ti2O7_298K_publ
;
PROBLEM: Missing _cell_measurement_reflns_used value ....     Please Do ! 
RESPONSE: ...
;
_vrf_PLAT184_Yb2Ti2O7_298K_publ
;
PROBLEM: Missing _cell_measurement_theta_min value ......     Please Do ! 
RESPONSE: ...
;
_vrf_PLAT185_Yb2Ti2O7_298K_publ
;
PROBLEM: Missing _cell_measurement_theta_max value ......     Please Do ! 
RESPONSE: ...
;
_vrf_PLAT197_Yb2Ti2O7_298K_publ
;
PROBLEM: Missing _cell_measurement_temperature Datum ....     Please Add  
RESPONSE: ...
;
_vrf_PLAT880_Yb2Ti2O7_298K_publ
;
PROBLEM: Missing datum for _diffrn_reflns_number ........     Please Check
RESPONSE: ...
;
_vrf_PLAT034_Yb2Ti2O7_298K_publ
;
PROBLEM: No Flack Parameter Given. Z > Si, NonCentro ....     Please Do ! 
RESPONSE: ...
;
_vrf_PLAT741_Yb2Ti2O7_298K_publ
;
PROBLEM: Bond    Calc   3.513(11), Rep     3.51301 ......    Missing s.u.  
RESPONSE: ...
;
# end Validation Reply Form
